# Supplementary material for: Fibroblasts Attenuate Anti-Tumor Drug Efficacy in Tumor Cells via Paracrine Interactions with Tumor Cells in 3D Plexiform Neurofibroma Cultures
Source: Cells. 2025 Aug 18;14(16):1276. doi: 10.3390/cells14161276 (PMC12384539; doi:10.3390/cells14161276)
Supplement: Supplementary file 1 [file cells-14-01276-s001.zip]

Archive with 1 entries (1 files):
- cells-3633554-supplementary.pdf
